# Supplementary material for: The Role of Household Structure and Composition in Influencing Complementary Feeding Practices in Ethiopia
Source: Nutrients. 2021 Dec 28;14(1):130. doi: 10.3390/nu14010130 (PMC8747051; doi:10.3390/nu14010130)
Supplement: Supplementary file 1 [file nutrients-14-00130-s001.zip]

Archive with 1 entries (1 files):
- nutrients-1511747-supple.pdf
